# Supplementary material for: Protocol for a randomized controlled trial to test the acceptability and adherence to 6-months of walnut supplementation in Chinese adults at high risk of cardiovascular disease
Source: Nutr J. 2021 Jan 6;20:3. doi: 10.1186/s12937-020-00660-7 (PMC7789667; doi:10.1186/s12937-020-00660-7)
Supplement: Supplementary file 1 — Additional file 1. [file 12937_2020_660_MOESM1_ESM.zip]

Archive with 2 entries (2 files):
- Supplementary material 7-item questionnaire end of trialR3.docx
- Supplementary material 7-item questionnaireR3.docx
